# Supplementary material for: Bioactive Lipids of Seaweeds from the Portuguese North Coast: Health Benefits versus Potential Contamination
Source: Foods. 2021 Jun 12;10(6):1366. doi: 10.3390/foods10061366 (PMC8231286; doi:10.3390/foods10061366)
Supplement: Supplementary file 1 [file foods-10-01366-s001.zip]

Archive with 1 entries (1 files):
- foods-1225628-supplementary.pdf
